# Supplementary material for: Poorly differentiated synovial sarcoma is associated with high expression of enhancer of zeste homologue 2 (EZH2)
Source: J Transl Med. 2012 Oct 30;10:216. doi: 10.1186/1479-5876-10-216 (PMC3494513; doi:10.1186/1479-5876-10-216)
Supplement: Additional file 1 — Table S1. Clinical data, immunohistochemical scores, and EZH2 gene expression values of 55 synovial sarcoma cases. Legend: gender: M: male; F: female; size: 0, <5cm; 1, ≥5cm; location: P, peripheral; C: central; end point: 1, deceased; 0, alive at the indicated time point (months post op.); NA: data not available. [file 1479-5876-10-216-S1.xls]

## Sheet: data
Sample ID	Gender	Age	Size	Location	Subtype	SSX	EZH2 total score	H3 total score	Ki67 total score	metastasis	2-ΔΔCp	Follow up (month)	End Point
1	M	30	0	P	biphasic	1	0	0	0	no	0.15	162	0
2	M	37	1	P	poorly differentiated	1	6	5	5	yes	2.53	12	1
3	F	35	1	P	poorly differentiated	2	6	6	6	yes	1.11	8	1
4	M	66	0	P	monophasic	2	2	2	0	no	0.18	NA	NA
5	F	60	0	P	monophasic	1	2	3	2	yes	0.36	NA	NA
6	M	35	0	P	monophasic	1	2	2	2	no	0.34	65	1
7	M	52	NA	P	monophasic	2	3	2	3	yes	0.35	60	0
8	M	79	0	P	biphasic	1	4	4	4	yes	NA	84	1
9	F	65	NA	C	monophasic	1	3	3	3	yes	NA	NA	NA
10	M	52	0	P	poorly differentiated	2	5	6	5	yes	2.51	53	1
11	F	51	0	P	monophasic	2	0	0	0	no	1.11	132	0
12	M	43	NA	C	monophasic	1	2	3	0	no	NA	NA	NA
13	M	59	NA	C	monophasic	1	2	0	2	no	NA	NA	NA
14	M	52	1	P	monophasic	1	2	2	0	no	0	48	1
15	F	78	NA	P	monophasic	1	3	0	3	yes	NA	NA	NA
16	F	21	0	P	biphasic	1	2	2	3	yes	0	72	1
17	F	39	NA	P	monophasic	2	3	2	3	no	NA	NA	NA
18	F	39	NA	P	monophasic	2	3	3	3	yes	NA	NA	NA
19	F	22	NA	C	biphasic	1	2	2	2	no	0	NA	NA
20	M	52	0	C	monophasic	1	3	2	2	yes	NA	NA	NA
21	F	54	NA	P	monophasic	1	2	2	2	yes	NA	NA	NA
22	M	46	1	P	monophasic	2	3	2	1	yes	0.68	18	1
23	M	68	NA	P	monophasic	2	0	2	1	no	0	74	0
24	F	36	NA	P	monophasic	1	2	3	3	yes	NA	NA	NA
25	F	70	0	C	monophasic	1	2	2	2	yes	0.46	NA	NA
26	M	44	0	C	monophasic	1	2	2	2	yes	NA	36	0
27	M	52	0	P	monophasic	1	0	0	1	no	0.08	39	0
28	M	44	0	P	biphasic	1	2	2	1	no	NA	NA	NA
29	M	31	1	P	poorly differentiated	2	5	4	4	yes	0.56	22	1
30	F	74	0	C	monophasic	2	0	2	0	no	0	72	0
31	F	66	0	C	monophasic	2	2	2	3	no	NA	60	0
32	F	24	1	C	monophasic	2	2	2	0	yes	NA	36	0
33	M	18	0	P	monophasic	1	2	2	2	no	NA	55	0
34	M	18	0	P	monophasic	1	2	2	0	no	NA	46	0
35	M	27	1	P	monophasic	2	2	2	0	no	NA	72	0
36	F	64	0	C	monophasic	2	2	2	0	no	NA	75	0
37	F	29	NA	C	biphasic	1	2	2	2	no	NA	NA	NA
38	F	29	NA	P	biphasic	1	4	3	0	yes	NA	NA	NA
39	F	36	NA	P	biphasic	1	3	3	0	yes	NA	NA	NA
40	F	36	0	P	biphasic	1	2	2	0	yes	NA	61	1
41	M	44	NA	C	monophasic	1	2	3	2	yes	NA	NA	NA
42	M	29	1	P	poorly differentiated	1	6	6	5	yes	5.68	30	1
43	F	41	1	P	biphasic	1	4	4	4	no	NA	48	0
44	M	61	0	P	monophasic	1	3	4	3	no	NA	47	0
45	M	18	NA	P	monophasic	1	4	4	2	yes	NA	NA	NA
46	F	42	1	C	monophasic	2	4	3	2	yes	NA	33	0
47	M	19	NA	C	monophasic	1	3	3	3	no	NA	NA	NA
48	M	19	NA	P	monophasic	1	5	5	2	yes	NA	NA	NA
49	M	33	1	P	monophasic	2	4	2	3	yes	NA	48	0
50	M	65	1	C	poorly differentiated	1	6	5	5	yes	2.12	15	1
51	M	65	0	P	monophasic	1	3	3	3	no	NA	24	0
52	M	54	NA	P	monophasic	2	4	3	2	yes	NA	NA	NA
53	F	75	0	P	monophasic	1	3	2	3	yes	0.77	NA	NA
54	M	67	1	P	monophasic	2	4	2	2	yes	NA	36	0
55	F	55	1	P	monophasic	2	3	2	3	no	NA	24	0
LN
PD1
PD2
PD3
PD4
PD5
PD6
MP1
MP2
MP3
MP4
MP5
BP1
MP6
MP7
MP8
MP9
BP2
MP10
MP11
MP12
MP13
